# Supplementary material for: Discharge Planning of Older Persons from Hospital: Comparison of Observed Practice to Recommended Best Practice
Source: Healthcare (Basel). 2022 Jan 20;10(2):202. doi: 10.3390/healthcare10020202 (PMC8872455; doi:10.3390/healthcare10020202)
Supplement: Supplementary file 1 [file healthcare-10-00202-s001.zip]

Archive with 1 entries (1 files):
- healthcare-1532720-supplementary.pdf
